# Supplementary material for: Robotic versus laparoscopic minimally invasive inguinal hernia repair: randomized clinical trial (the ROGER trial)
Source: Br J Surg. 2026 Jan 9;113(1):znaf283. doi: 10.1093/bjs/znaf283 (PMC12785885; doi:10.1093/bjs/znaf283)
Supplement: znaf283_Supplementary_Data [file znaf283_supplementary_data.zip]

Archive with 2 entries (2 files):
- CONSORT_checklist.doc
- Supplementary_material.docx
